# Supplementary material for: Profibrotic Molecules Are Reduced in CRISPR-Edited Emery–Dreifuss Muscular Dystrophy Fibroblasts
Source: Cells. 2025 Aug 27;14(17):1321. doi: 10.3390/cells14171321 (PMC12427866; doi:10.3390/cells14171321)
Supplement: Supplementary file 1 [file cells-14-01321-s001.zip]

Archive with 1 entries (1 files):
- cells-3796678-supplementary.pdf
